# Supplementary material for: Bottom-Up Physiologically Based Oral Absorption Modeling of Free Weak Base Drugs
Source: Pharmaceutics. 2020 Sep 3;12(9):844. doi: 10.3390/pharmaceutics12090844 (PMC7558956; doi:10.3390/pharmaceutics12090844)
Supplement: Supplementary file 1 [file pharmaceutics-12-00844-s001.zip]

Archive with 4 entries (3 files):
- Supplementary Materials/
- Supplementary Materials/Supplementary Materials 1_ The GUT framework for FaSI calculation_v2.docx
- Supplementary Materials/Supplementary Materials 2_ In vivo Fa values and references.docx
- Supplementary Materials/Supplementary Materials 3_ Intermediate calculation parameters.xlsx
