# Supplementary material for: Bottom-Up Physiologically Based Oral Absorption Modeling of Free Weak Base Drugs
Source: Pharmaceutics. 2020 Sep 3;12(9):844. doi: 10.3390/pharmaceutics12090844 (PMC7558956; doi:10.3390/pharmaceutics12090844)
Supplement: Supplementary file 1 [file pharmaceutics-12-00844-s001.zip › Supplementary Materials/Supplementary Materials 3_ Intermediate calculation parameters.xlsx]

## Sheet: Supplementary Materials 3
	Input drug data																					Intrinsic Parameters					Results
	PhysChem					Solubility					Permeability			Dose/particle size		S0	Kbm	Ptrans0												ST		SI			ST									SI
Compound ID	MW	pKa	ABN	logP	m.p.	Blank	pH	SIF	pH	Bile conc	Papp	Membrane	pH	Dose	d50	From	From	From	Ksp	Species/state		Dmono	S0	Km	Ptrans0										Solubility				Dissolution					Solubility				Dissolution
ID					ºC	mg/mL		mg/mL		mM	10-6 cm/s			mg	um				mol2/L2			cm2/s	mg/mL		cm/s		Fa	FaRLS	Kabs	Do	Dn	Do	Dn	Pn	pH	f0	fmono	Sdissolv	pHsurface	f0surface	fmonosurface	Ssurface	kdiss	pH	f0	fmono	Sdissolv	pH	f0
Acalabrutinib	465.5	5.77	B	2		0.048	8	0.12	6.5	3				100	97.9	Experiment	Experiment	logPoct		Human_Fasted		6.12446e-06	0.047719	24171.7	0.000374035		0.942193	88% (DRL)	0.00514222	0.172903	27.7223	1.11118	1.21789	10.5876	3.78791	0.0103135	1	4.62686	3.16709	0.0024889	1	19.1728	1.92156	6.5	0.843022	0.471706	0.12	6.50259	0.843809
Acalabrutinib	465.5	5.77	B	2		0.048	8	0.12	6.5	3				100	97.9	Experiment	Experiment	logPoct		Human_Fasted_HighGastricPH		6.12446e-06	0.047719	24171.7	0.000374035		0.561952	6% (SL)	0.00337981	16.5392	0.0720979	6.22378	1.21789	10.5876	7.63512	0.986542	1	0.04837	7.11746	0.957002	1	0.049863	0.00499745	6.5	0.843022	0.471706	0.12	6.50259	0.843809
Albendazole	265.3	4.2	B	3.1		0.00086	6.5	0.0021	6.5	3				350	3.4	Experiment	Experiment	logPoct		Human_Fasted		7.901e-06	0.000855711	26843	0.00606613		0.140627	32% (SL)	0.000218068	21.5582	207.978	1228.71	19.8086	56.398	2.02165	0.00658842	1	0.129881	2.00645	0.00636321	1	0.134478	14.4159	6.5	0.995013	0.409524	0.0021	6.5	0.995013
Albendazole	265.3	4.2	B	3.1		0.00086	6.5	0.0021	6.5	3				400	3.4	Experiment	Experiment	logPoct		Human_Fasted		7.901e-06	0.000855711	26843	0.00606613		0.131662	30% (SL)	0.00020717	24.6379	207.978	1412.06	19.8086	61.5677	2.02165	0.00658842	1	0.129881	2.00645	0.00636321	1	0.134478	14.4159	6.5	0.995013	0.409524	0.0021	6.5	0.995013
Albendazole	265.3	4.2	B	3.1		0.00086	6.5	0.0021	6.5	3				400	3.4	Experiment	Experiment	logPoct		Human_Fed		7.901e-06	0.000855711	26843	0.00606613		0.193891	8% (SL)	0.000416194	60.1512	255.339	357.453	39.3019	31.3113	2.72165	0.03217	1	0.0265997	2.70645	0.0310977	1	0.0275168	2.94979	6	0.984398	0.122848	0.00707599	6.00001	0.984399
Albendazole	265.3	4.2	B	3.1		0.00086	6.5	0.0021	6.5	3				700	3.4	Experiment	Experiment	logPoct		Human_Fasted		7.901e-06	0.000855711	26843	0.00606613		0.0987994	23% (SL)	0.000161987	43.1164	207.978	2513.1	19.8086	85.6359	2.02165	0.00658842	1	0.129881	2.00645	0.00636321	1	0.134478	14.4159	6.5	0.995013	0.409524	0.0021	6.5	0.995013
Albendazole	265.3	4.2	B	3.1		0.00086	6.5	0.0021	6.5	3				800	3.4	Experiment	Experiment	logPoct		Human_Fasted		7.901e-06	0.000855711	26843	0.00606613		0.091864	22% (SL)	0.000151409	49.2759	207.978	2880.27	19.8086	91.728	2.02165	0.00658842	1	0.129881	2.00645	0.00636321	1	0.134478	14.4159	6.5	0.995013	0.409524	0.0021	6.5	0.995013
Albendazole	265.3	4.2	B	3.1		0.00086	6.5	0.0021	6.5	3				1400	3.4	Experiment	Experiment	logPoct		Human_Fasted		7.901e-06	0.000855711	26843	0.00606613		0.0660008	17% (SL)	0.000109436	86.2328	207.978	5083.8	19.8086	116.97	2.02165	0.00658842	1	0.129881	2.00645	0.00636321	1	0.134478	14.4159	6.5	0.995013	0.409524	0.0021	6.5	0.995013
Albendazole	265.3	4.2	B	3.1		0.00086	6.5	0.0021	6.5	3				1400	3.4	Experiment	Experiment	logPoct		Human_Fasted_HighGastricPH		7.901e-06	0.000855711	26843	0.00606613		0.0546869	0% (SL)	0.000108192	12894	1.34408	5142.36	19.8086	116.97	6.02143	0.985138	1	0.00086862	6.00638	0.984623	1	0.000869075	0.0931643	6.5	0.995013	0.409524	0.0021	6.5	0.995013
Albendazole	265.3	4.2	B	3.1		0.00086	6.5	0.0021	6.5	3				2100	3.4	Experiment	Experiment	logPoct		Human_Fasted		7.901e-06	0.000855711	26843	0.00606613		0.0504578	15% (SL)	8.29696e-05	129.349	207.978	7654.95	19.8086	133.494	2.02165	0.00658842	1	0.129881	2.00645	0.00636321	1	0.134478	14.4159	6.5	0.995013	0.409524	0.0021	6.5	0.995013
Aprepitant	534	4.2	B	4.8		0.0008	6.5	0.0192	6.5	3				40	0.12	Experiment	Experiment	logPoct		Human_Fasted		5.75518e-06	0.00079601	428188	0.449689		1	28% (SL)	0.0171263	2.57974	114241	11.5817	15872.6	41.6632	2.01014	0.00641719	1	0.124043	2.00218	0.00630139	1	0.126323	7918.57	6.5	0.995013	0.0416667	0.0192	6.5	0.995013
Aprepitant	534	4.2	B	4.8		0.0008	6.5	0.0192	6.5	3				100	5	Experiment	Experiment	logPoct		Human_Fasted		5.75518e-06	0.00079601	428188	0.449689		0.354223	38% (SL)	0.000793169	6.44935	65.8027	34.7953	9.1426	5.90324	2.01014	0.00641719	1	0.124043	2.00218	0.00630139	1	0.126323	4.56109	6.5	0.995013	0.0416667	0.0192	6.5	0.995013
Aprepitant	534	4.2	B	4.8		0.0008	6.5	0.0192	6.5	3				125	0.12	Experiment	Experiment	logPoct		Human_Fasted		5.75518e-06	0.00079601	428188	0.449689		1	11% (SL)	0.0109547	8.06169	114241	44.68	15872.6	102.801	2.01014	0.00641719	1	0.124043	2.00218	0.00630139	1	0.126323	7918.57	6.5	0.995013	0.0416667	0.0192	6.5	0.995013
Aprepitant	534	4.2	B	4.8		0.0008	6.5	0.0192	6.5	3				250	0.12	Experiment	Experiment	logPoct		Human_Fasted		5.75518e-06	0.00079601	428188	0.449689		0.969137	6% (SL)	0.00819262	16.1234	114241	94.5785	15872.6	162.735	2.01014	0.00641719	1	0.124043	2.00218	0.00630139	1	0.126323	7918.57	6.5	0.995013	0.0416667	0.0192	6.5	0.995013
Aprepitant	534	4.2	B	4.8		0.0008	6.5	0.0192	6.5	3				375	0.12	Experiment	Experiment	logPoct		Human_Fasted		5.75518e-06	0.00079601	428188	0.449689		0.94797	4% (SL)	0.00667475	24.1851	114241	144.684	15872.6	202.822	2.01014	0.00641719	1	0.124043	2.00218	0.00630139	1	0.126323	7918.57	6.5	0.995013	0.0416667	0.0192	6.5	0.995013
Aprepitant	534	4.2	B	4.8		0.0008	6.5	0.0192	6.5	3				500	0.12	Experiment	Experiment	logPoct		Human_Fasted		5.75518e-06	0.00079601	428188	0.449689		0.924156	3% (SL)	0.00565772	32.2468	114241	194.846	15872.6	231.519	2.01014	0.00641719	1	0.124043	2.00218	0.00630139	1	0.126323	7918.57	6.5	0.995013	0.0416667	0.0192	6.5	0.995013
Aprepitant	534	4.2	B	4.8		0.0008	6.5	0.119	5	15				125	0.12	Experiment	Experiment	logPoct		Human_Fed		5.75518e-06	0.00079601	541258	0.449689		1	5% (SL)	0.115433	19.695	140222	6.52339	307779	158.146	2.71014	0.0313549	1	0.0253871	2.70218	0.030803	1	0.0258419	1619.9	6	0.984398	0.00689787	0.117228	6	0.984398
Aprepitant	534	4.2	B	4.8		0.0008	6.5	0.021	6.5	5				20	0.12	Experiment	Experiment	logPoct		Dog_Fasted		5.75518e-06	0.00079601	282046	0.449689		0.979387	24% (SL)	0.0167926	3.22468	114241	39.2725	20769	79.1459	2.01014	0.00641719	1	0.124043	2.00218	0.00630139	1	0.126323	7918.57	7	0.998418	0.0379828	0.0209904	7	0.998418
Aprepitant	534	4.2	B	4.8		0.0008	6.5	0.119	5	15				20	0.12	Experiment	Experiment	logPoct		Dog_Fed		5.75518e-06	0.00079601	541258	0.449689		1	61% (DRL)	0.326217	0.644935	2.05633e+06	2.51123	214558	98.3227	2.01014	0.00641719	1	0.124043	2.00218	0.00630139	1	0.126323	7918.57	6	0.984398	0.00575484	0.140512	6	0.984398
Aprepitant	534	4.2	B	4.8		0.0008	6.5	0.021	6.5	5				20	0.48	Experiment	Experiment	logPoct		Dog_Fasted		5.75518e-06	0.00079601	282046	0.449689		0.717854	33% (SL)	0.00462726	3.22468	7140.05	39.2729	1298.06	21.8164	2.01014	0.00641719	1	0.124043	2.00218	0.00630139	1	0.126323	494.91	7	0.998418	0.0379828	0.0209904	7	0.998418
Aprepitant	534	4.2	B	4.8		0.0008	6.5	0.021	6.5	5				20	1.85	Experiment	Experiment	logPoct		Dog_Fasted		5.75518e-06	0.00079601	282046	0.449689		0.458407	52% (SL)	0.00159712	3.22468	480.662	39.2785	87.3846	7.54442	2.01014	0.00641719	1	0.124043	2.00218	0.00630139	1	0.126323	33.317	7	0.998418	0.0379828	0.0209904	7	0.998418
Aprepitant	534	4.2	B	4.8		0.0008	6.5	0.021	6.5	5				20	2	Experiment	Experiment	logPoct		Dog_Fasted		5.75518e-06	0.00079601	282046	0.449689		0.448881	53% (SL)	0.00151663	3.22468	411.267	39.2795	74.7684	7.16615	2.01014	0.00641719	1	0.124043	2.00218	0.00630139	1	0.126323	28.5068	7	0.998418	0.0379828	0.0209904	7	0.998418
Aprepitant	534	4.2	B	4.8		0.0008	6.5	0.021	6.5	5				20	5	Experiment	Experiment	logPoct		Dog_Fasted		5.75518e-06	0.00079601	282046	0.449689		0.366389	63% (SL)	0.000895271	3.22468	65.8027	39.3161	11.963	4.2621	2.01014	0.00641719	1	0.124043	2.00218	0.00630139	1	0.126323	4.56109	7	0.998418	0.0379828	0.0209904	7	0.998418
Aprepitant	534	4.2	B	4.8		0.0008	6.5	0.021	6.5	5				20	5.49	Experiment	Experiment	logPoct		Dog_Fasted		5.75518e-06	0.00079601	282046	0.449689		0.359999	64% (SL)	0.000854411	3.22468	54.5807	39.325	9.92279	4.07407	2.01014	0.00641719	1	0.124043	2.00218	0.00630139	1	0.126323	3.78324	7	0.998418	0.0379828	0.0209904	7	0.998418
Aprepitant	534	4.2	B	4.8		0.0008	6.5	0.119	5	15				20	5.49	Experiment	Experiment	logPoct		Dog_Fed		5.75518e-06	0.00079601	541258	0.449689		0.943642	64% (DRL)	0.0155602	0.644935	982.452	2.51364	102.509	4.78062	2.01014	0.00641719	1	0.124043	2.00218	0.00630139	1	0.126323	3.78324	6	0.984398	0.00575484	0.140512	6	0.984398
Aprepitant	534	4.2	B	4.8		0.0008	6.5	0.021	6.5	5				20	25	Experiment	Experiment	logPoct		Dog_Fasted		5.75518e-06	0.00079601	282046	0.449689		0.280757	74% (SL)	0.000568188	3.22468	2.63211	40.2773	0.478518	3.20253	2.01014	0.00641719	1	0.124043	2.00218	0.00630139	1	0.126323	0.182444	7	0.998418	0.0379828	0.0209904	7	0.998418
BMS	550	6.28	B	2.3		0.019	6.6	0.043	6.5	3				150	3	Experiment	Experiment	logPoct		Human_Fasted		5.67873e-06	0.0128497	30482	0.000799672		1	82% (DRL)	0.0247136	0.222551	33751.4	4.89914	437.71	25.7309	3.65818	0.0023831	1	5.39202	3.01549	0.000543566	1	23.6397	2339.47	6.5	0.624002	0.478894	0.043	6.50177	0.624959
BMS	550	6.28	B	2.3		0.019	6.6	0.043	6.5	3				150	3	Experiment	Experiment	logPoct		Human_Fasted_HighGastricPH		5.67873e-06	0.0128497	30482	0.000799672		0.80916	1% (SL)	0.0045946	88.4557	22.0078	26.6091	437.71	25.7309	7.53375	0.947193	1	0.0135661	6.97987	0.833621	1	0.0154144	1.52546	6.5	0.624002	0.478894	0.043	6.50177	0.624959
BMS	550	6.28	B	2.3		0.019	6.6	0.043	6.5	3				150	40	Experiment	Experiment	logPoct		Dog_Fasted		5.67873e-06	0.0128497	30482	0.000799672		0.70214	91% (DRL)	0.00105142	0.556378	189.852	56.9045	1.2579	7.98006	3.65818	0.0023831	1	5.39202	3.01549	0.000543566	1	23.6397	13.1595	7	0.839951	0.298835	0.0511928	7.00091	0.840233
BMS	550	6.28	B	2.3		0.019	6.6	0.043	6.5	3				150	40	Experiment	Experiment	logPoct		Dog_Fasted_HighGastricPH		5.67873e-06	0.0128497	30482	0.000799672		0.0837515	5% (SL)	0.000405791	221.139	0.123794	157.535	1.2579	7.98006	7.53375	0.947193	1	0.0135661	6.97987	0.833621	1	0.0154144	0.00858072	7	0.839951	0.298835	0.0511928	7.00091	0.840233
Cinnarizine	368.5	7.45	B	5.71		0.0014	6.5	0.0134	6.5	3				25	25	Experiment	Experiment	logPoct		Human_Fasted		6.80831e-06	0.000141236	832609	4.50725		0.961481	98% (DRL)	0.00256538	0.059296	263.487	0.854124	0.581992	6.19017	3.07196	4.18736e-05	1	3.37291	2.57099	1.32125e-05	1	10.6895	18.2635	6.5	0.100883	0.104478	0.0134	6.50052	0.100991
Cinnarizine	368.5	7.45	B	5.71		0.0014	6.5	0.0134	6.5	3				25	25	Experiment	Experiment	logPoct		Human_Fasted_HighGastricPH		6.80831e-06	0.000141236	832609	4.50725		0.256222	1% (SL)	0.00117935	391.077	0.0305223	14.3582	0.581992	6.19017	7.03154	0.27617	1	0.000511408	6.55972	0.114059	1	0.00123827	0.00211564	6.5	0.100883	0.104478	0.0134	6.50052	0.100991
Cinnarizine	368.5	7.45	B	5.71		0.0014	6.5	0.0134	6.5	3				25	60	Experiment	Experiment	logPoct		Human_Fasted		6.80831e-06	0.000141236	832609	4.50725		0.929067	99% (DRL)	0.000472766	0.059296	45.7443	1.08033	0.10104	6.16004	3.07196	4.18736e-05	1	3.37291	2.57099	1.32125e-05	1	10.6895	3.17075	6.5	0.100883	0.104478	0.0134	6.50052	0.100991
Cinnarizine	368.5	7.45	B	5.71		0.0014	6.5	0.0134	6.5	3				25	60	Experiment	Experiment	logPoct		Human_Fasted_HighGastricPH		6.80831e-06	0.000141236	832609	4.50725		0.0826437	2% (SL)	0.000389382	391.077	0.00529901	14.3673	0.10104	6.16004	7.03154	0.27617	1	0.000511408	6.55972	0.114059	1	0.00123827	0.000367299	6.5	0.100883	0.104478	0.0134	6.50052	0.100991
Cinnarizine	368.5	7.45	B	5.71		0.0014	6.5	0.0134	6.5	3				50	25	Experiment	Experiment	logPoct		Human_Fasted		6.80831e-06	0.000141236	832609	4.50725		0.931096	96% (DRL)	0.00214408	0.118592	263.487	3.13867	0.581992	6.2434	3.07196	4.18736e-05	1	3.37291	2.57099	1.32125e-05	1	10.6895	18.2635	6.5	0.100883	0.104478	0.0134	6.50052	0.100991
Cinnarizine	368.5	7.45	B	5.71		0.0014	6.5	0.112	5	15				50	25	Experiment	Experiment	logPoct		Human_Fed		6.80831e-06	0.000141236	64796.2	4.50725		0.923885	83% (DRL)	0.00454448	0.297134	315.452	5.47873	2.02544	9.8872	3.77196	0.00020983	1	0.673097	3.27099	6.6216e-05	1	2.13296	3.64425	6	0.0342656	0.304211	0.0135492	6.00185	0.0344067
Cinnarizine	368.5	7.45	B	5.71		0.0014	6.5	0.0134	6.5	3				50	60	Experiment	Experiment	logPoct		Human_Fasted		6.80831e-06	0.000141236	832609	4.50725		0.885022	99% (DRL)	0.000454792	0.118592	45.7443	3.54491	0.10104	6.1815	3.07196	4.18736e-05	1	3.37291	2.57099	1.32125e-05	1	10.6895	3.17075	6.5	0.100883	0.104478	0.0134	6.50052	0.100991
Cinnarizine	368.5	7.45	B	5.71		0.0014	6.5	0.112	5	15				50	60	Experiment	Experiment	logPoct		Human_Fed		6.80831e-06	0.000141236	64796.2	4.50725		0.824971	92% (DRL)	0.00138991	0.297134	54.7661	5.68801	0.351639	9.7692	3.77196	0.00020983	1	0.673097	3.27099	6.6216e-05	1	2.13296	0.632682	6	0.0342656	0.304211	0.0135492	6.00185	0.0344067
Cinnarizine	368.5	7.45	B	5.71		0.0014	6.5	0.0134	6.5	3				25	25	Experiment	Experiment	logPoct		Dog_Fasted		6.80831e-06	0.000141236	832609	4.50725		0.866098	97% (DRL)	0.00128914	0.14824	263.487	12.64	0.338957	3.597	3.07196	4.18736e-05	1	3.37291	2.57099	1.32125e-05	1	10.6895	18.2635	7	0.261891	0.0382619	0.0140947	7.00027	0.262009
Cinnarizine	368.5	7.45	B	5.71		0.0014	6.5	0.0134	6.5	3				25	25	Experiment	Experiment	logPoct		Dog_Fasted_HighGastricPH		6.80831e-06	0.000141236	832609	4.50725		0.0504349	2% (SL)	0.000281996	977.693	0.0305223	95.6838	0.338957	3.597	7.03154	0.27617	1	0.000511408	6.55972	0.114059	1	0.00123827	0.00211564	7	0.261891	0.0382619	0.0140947	7.00027	0.262009
Danixirin	442	4.8	B	1.21		0.004	6	0.009	6.5	3				50	2	Experiment	Experiment	logPoct		Human_Fed		6.26988e-06	0.0037626	25377.3	5.05722e-05		0.853323	70% (DRL)	0.00415145	0.641176	9042.64	4.19703	444.692	3.66617	2.88671	0.0120624	1	0.311927	2.75105	0.00885491	1	0.424916	104.465	6	0.940649	0.133677	0.0299228	6.00009	0.94066
Danixirin	442	4.8	B	1.21		0.004	6	0.009	6.5	3				100	1.8	Experiment	Experiment	logPoct		Human_Fasted		6.26988e-06	0.0037626	25377.3	5.05722e-05		0.828309	80% (DRL)	0.00189106	0.516715	9259.12	29.2046	251.267	11.6162	2.18671	0.00243024	1	1.54824	2.05105	0.0017794	1	2.11453	641.793	6.5	0.980438	0.426408	0.009	6.50002	0.980439
Danixirin	442	4.8	B	1.21		0.004	6	0.009	6.5	3				100	1.8	Experiment	Experiment	logPoct		Human_Fasted_HighGastricPH		6.26988e-06	0.0037626	25377.3	5.05722e-05		0.238306	2% (SL)	0.000648165	204.193	17.4011	85.295	251.267	11.6162	6.18441	0.96037	1	0.00391786	6.05051	0.946819	1	0.00397393	1.20615	6.5	0.980438	0.426408	0.009	6.50002	0.980439
Danixirin	442	4.8	B	1.21		0.004	6	0.009	6.5	3				100	1.8	Experiment	Experiment	logPoct		Human_Fed		6.26988e-06	0.0037626	25377.3	5.05722e-05		0.664864	65% (SL)	0.00167496	1.28235	11163.8	12.071	549.003	4.24859	2.88671	0.0120624	1	0.311927	2.75105	0.00885491	1	0.424916	128.969	6	0.940649	0.133677	0.0299228	6.00009	0.94066
Dasatinib	488	6.8	B	3.2		0.01	6	0.032	6.5	3				50	26.5	Experiment	Experiment	logPoct		Human_Fasted		5.99489e-06	0.00136807	315120	0.00781469		0.970303	94% (DRL)	0.00518483	0.0865755	338.419	0.990463	1.31691	6.22634	3.27157	0.000296103	1	4.62024	2.69262	7.8088e-05	1	17.5196	23.4574	6.5	0.333861	0.128054	0.032	6.50074	0.334242
Dasatinib	488	6.8	B	3.2		0.01	6	0.032	6.5	3				70	26.5	Experiment	Experiment	logPoct		Human_Fasted		5.99489e-06	0.00136807	315120	0.00781469		0.9609	92% (DRL)	0.00450633	0.121206	338.419	1.86376	1.31691	6.26772	3.27157	0.000296103	1	4.62024	2.69262	7.8088e-05	1	17.5196	23.4574	6.5	0.333861	0.128054	0.032	6.50074	0.334242
Dasatinib	488	6.8	B	3.2		0.01	6	0.032	6.5	3				100	26.5	Experiment	Experiment	logPoct		Human_Fasted		5.99489e-06	0.00136807	315120	0.00781469		0.93409	91% (DRL)	0.00358197	0.173151	338.419	3.60965	1.31691	6.33209	3.27157	0.000296103	1	4.62024	2.69262	7.8088e-05	1	17.5196	23.4574	6.5	0.333861	0.128054	0.032	6.50074	0.334242
Dasatinib	488	6.8	B	3.2		0.01	6	0.032	6.5	3				100	26.5	Experiment	Experiment	logPoct		Human_Fasted_HighGastricPH		5.99489e-06	0.00136807	315120	0.00781469		0.264471	1% (SL)	0.0010448	420.996	0.0615345	24.0517	1.31691	6.33209	7.21004	0.71994	1	0.00190025	6.67663	0.429458	1	0.00318557	0.00426525	6.5	0.333861	0.128054	0.032	6.50074	0.334242
Dipyridamole	505	4.9	B	3.9		0.006	6.5	0.017	6.5	3				50	75	Experiment	Experiment	logPoct		Human_Fasted		5.90261e-06	0.00585298	34744	0.0460163		0.822804	95% (DRL)	0.000924261	0.164846	9.20362	4.87265	0.215551	9.50123	2.28344	0.0024121	1	2.42651	2.07964	0.00151002	1	3.8761	0.637946	6.5	0.975497	0.352941	0.017	6.50004	0.975499
Dipyridamole	505	4.9	B	3.9		0.006	6.5	0.017	6.5	3				50	75	Experiment	Experiment	logPoct		Human_Fasted_HighGastricPH		5.90261e-06	0.00585298	34744	0.0460163		0.150366	5% (DRL)	0.000679357	65.6035	0.0148184	22.5194	0.215551	9.50123	6.27954	0.95994	1	0.00609723	6.07878	0.937861	1	0.00624077	0.00102714	6.5	0.975497	0.352941	0.017	6.50004	0.975499
Dipyridamole	505	4.9	B	3.9		0.006	6.5	0.017	6.5	3				50	75	Experiment	Experiment	logPoct		Dog_Fasted		5.90261e-06	0.00585298	34744	0.0460163		0.679881	96% (DRL)	0.000582688	0.412115	9.20362	38.2029	0.15079	4.98096	2.28344	0.0024121	1	2.42651	2.07964	0.00151002	1	3.8761	0.637946	7	0.992119	0.243766	0.0242014	7.00002	0.99212
Dipyridamole	505	4.9	B	3.9		0.006	6.5	0.017	6.5	3				50	75	Experiment	Experiment	logPoct		Dog_Fasted_HighGastricPH		5.90261e-06	0.00585298	34744	0.0460163		0.0486853	9% (SL)	0.000288021	164.009	0.0148184	111.082	0.15079	4.98096	6.27954	0.95994	1	0.00609723	6.07878	0.937861	1	0.00624077	0.00102714	7	0.992119	0.243766	0.0242014	7.00002	0.99212
Enoxacin	320.3	6.2	B	-0.2		0.38	6.5	0.54	6.5	3	6.4	Caco-2	6.5	400	25	Experiment	Experiment	Experiment		Human_Fasted		7.25467e-06	0.253133	11155.4	1.10729e-05		0.885323	57% (DRL)	0.0065364	0.926575	318.821	2.75302	140.399	3.81622	5.09814	0.0732959	1	3.45358	4.52833	0.0208536	1	12.1385	22.099	6.5	0.666139	0.703704	0.54	6.5568	0.694567
Enoxacin	320.3	6.2	B	-0.2		0.38	6.5	0.83	5.8	10	6.4	Caco-2	6.5	400	25	Experiment	Experiment	Experiment		Human_Fed		7.25467e-06	0.253133	0	1.10729e-05		0.994939	36% (SL)	0.00990091	1.79431	413.611	2.52468	204.745	5.30315	5.79814	0.283874	1	0.891708	5.22833	0.0964468	1	2.62459	4.77822	6	0.386863	1	0.654322	6.15248	0.472673
Enoxacin	320.3	6.2	B	-0.2		0.38	6.5	0.54	6.5	3	6.4	Caco-2	6.5	400	25	Experiment	Experiment	Experiment		Human_Fasted_HighGastricPH		7.25467e-06	0.253133	11155.4	1.10729e-05		0.637611	11% (SL)	0.00341265	12.5769	6.72343	5.29786	140.399	3.81622	8.48855	0.994881	1	0.254436	8.14853	0.988867	1	0.255983	0.466032	6.5	0.666139	0.703704	0.54	6.5568	0.694567
Etoricoxib	359	4.6	B	3.1		0.16	6.5	0.16	6.5	3				120	40	Experiment	Experiment	logPoct		Human_Fasted		6.88934e-06	0.158011	1.39276e-12	0.00606613		1	78% (DRL)	0.0471167	0.270104	113.565	1.26174	22.691	22.1375	3.2677	0.0444576	1	3.55419	2.73807	0.0135563	1	11.6559	7.87175	6.5	0.987567	1	0.16	6.50085	0.987591
Etoricoxib	359	4.6	B	3.1		0.16	6.5	0.16	6.5	3				120	40	Experiment	Experiment	logPoct		Human_Fasted_HighGastricPH		6.88934e-06	0.158011	1.39276e-12	0.00606613		1	13% (SL)	0.0175392	6.06054	1.5512	5.03473	22.691	22.1375	7.20665	0.997532	1	0.158402	6.72	0.992471	1	0.159209	0.107521	6.5	0.987567	1	0.16	6.50085	0.987591
Gefitinib	446.9	7.17	B	4.1		0.002	6.9	0.085	6.4	3				50	30	Experiment	Experiment	logPoct		Human_Fasted		6.23864e-06	0.000698791	1.33852e+06	0.0763681		0.961539	94% (DRL)	0.00537544	0.0933603	255.561	0.438137	1.24785	5.18587	3.38252	0.000163098	1	4.28448	2.80236	4.28886e-05	1	16.2932	17.7142	6.5	0.176138	0.0508355	0.0780415	6.50101	0.176477
Gefitinib	446.9	7.17	B	4.1		0.002	6.9	0.085	6.4	3				100	30	Experiment	Experiment	logPoct		Human_Fasted		6.23864e-06	0.000698791	1.33852e+06	0.0763681		0.935506	89% (DRL)	0.0043166	0.186721	255.561	1.58264	1.24785	5.24429	3.38252	0.000163098	1	4.28448	2.80236	4.28886e-05	1	16.2932	17.7142	6.5	0.176138	0.0508355	0.0780415	6.50101	0.176477
Gefitinib	446.9	7.17	B	4.1		0.002	6.9	0.085	6.4	3				250	30	Experiment	Experiment	logPoct		Human_Fasted		6.23864e-06	0.000698791	1.33852e+06	0.0763681		0.811187	83% (DRL)	0.00211274	0.466801	255.561	7.90916	1.24785	5.4451	3.38252	0.000163098	1	4.28448	2.80236	4.28886e-05	1	16.2932	17.7142	6.5	0.176138	0.0508355	0.0780415	6.50101	0.176477
Gefitinib	446.9	7.17	B	4.1		0.002	6.9	0.085	6.4	3				250	30	Experiment	Experiment	logPoct		Human_Fasted_HighGastricPH		6.23864e-06	0.000698791	1.33852e+06	0.0763681		0.232944	0% (SL)	0.000892244	1653.48	0.0378035	24.6969	1.24785	5.4451	7.30611	0.577719	1	0.00120957	6.78101	0.289937	1	0.00241015	0.00262034	6.5	0.176138	0.0508355	0.0780415	6.50101	0.176477
Gefitinib	446.9	7.17	B	4.1		0.002	6.9	1.95	5.4	15				250	30	Experiment	Experiment	logPoct		Human_Fed		6.23864e-06	0.000698791	1.46936e+06	0.0763681		0.998235	46% (SL)	0.0211802	1.16901	306	1.24294	30.405	6.47569	4.08252	0.000816893	1	0.855425	3.50236	0.000214915	1	3.25147	3.53505	6	0.0633269	0.0158142	0.697768	6.00361	0.0638217
Gefitinib	446.9	7.17	B	4.1		0.002	6.9	0.085	6.4	3				500	30	Experiment	Experiment	logPoct		Human_Fasted		6.23864e-06	0.000698791	1.33852e+06	0.0763681		0.635292	81% (DRL)	0.000980755	0.933603	255.561	23.9147	1.24785	5.89908	3.38252	0.000163098	1	4.28448	2.80236	4.28886e-05	1	16.2932	17.7142	6.5	0.176138	0.0508355	0.0780415	6.50101	0.176477
Iburtinib	441	3.78	B	3.97		0.00205	6.8	0.0158	7	3				560	10	Experiment	Experiment	logPoct		Human_Fasted		6.27631e-06	0.00204804	124427	0.054943		0.125189	21% (SL)	0.000257631	36.6926	17.7037	266.094	4.81677	14.5599	2.01199	0.0167741	1	0.122096	2.00282	0.0164294	1	0.124657	1.22713	6.5	0.998098	0.129833	0.0158045	6.5	0.998098
Iburtinib	441	3.78	B	3.97		0.00205	6.8	0.0158	7	3				560	10	Experiment	Experiment	logPoct		Human_Fasted_HighGastricPH		6.27631e-06	0.00204804	124427	0.054943		0.0995886	0% (SL)	0.000250994	2174.7	0.292603	273.21	4.81677	14.5599	6.01187	0.994171	1	0.00206005	6.00279	0.994049	1	0.00206031	0.0202817	6.5	0.998098	0.129833	0.0158045	6.5	0.998098
Iburtinib	441	3.78	B	3.97		0.00205	6.8	0.0158	7	3				560	10	Experiment	Experiment	logPoct		Human_Fed		6.27631e-06	0.00204804	124427	0.054943		0.403382	3% (SL)	0.0013018	86.1516	22.5911	50.2269	29.5418	13.8592	2.71199	0.0787689	1	0.0260007	2.70282	0.0772502	1	0.0265118	0.260983	6	0.99401	0.0290804	0.0708513	6	0.994011
Ketoconazole	531	6.5	B	4.3		0.012	6.5	0.021	6.5	3				200	25	Experiment	Experiment	logPoct		Human_Fasted		5.76989e-06	0.006	25272.7	0.12674		0.903608	84% (DRL)	0.00312037	0.309392	459.083	17.4527	3.70296	13.8953	3.56504	0.00116022	1	5.17144	2.93631	0.000273017	1	21.9767	31.8212	6.5	0.5	0.571429	0.021	6.50145	0.500832
Ketoconazole	531	6.5	B	4.3		0.012	6.5	0.021	6.5	3				200	25	Experiment	Experiment	logPoct		Human_Fasted_HighGastricPH		5.76989e-06	0.006	25272.7	0.12674		0.261626	2% (SL)	0.000860185	240.244	0.174476	73.1704	3.70296	13.8953	7.45867	0.900915	1	0.0066599	6.90666	0.718364	1	0.00835231	0.0120938	6.5	0.5	0.571429	0.021	6.50145	0.500832
Ketoconazole	531	6.5	B	4.3		0.012	6.5	0.021	6.5	3				200	25	Experiment	Experiment	logPoct		Human_Fed		5.76989e-06	0.006	25272.7	0.12674		0.917617	61% (DRL)	0.00569633	0.771724	550.197	7.11451	10.6833	9.5837	4.26504	0.00578793	1	1.03664	3.63631	0.00136683	1	4.38973	6.35612	6	0.240253	0.316847	0.0788193	6.00514	0.242419
Ketoconazole	531	6.5	B	4.3		0.012	6.5	0.021	6.5	3				400	25	Experiment	Experiment	logPoct		Human_Fasted		5.76989e-06	0.006	25272.7	0.12674		0.747715	83% (DRL)	0.00126461	0.618783	459.083	56.2885	3.70296	16.1033	3.56504	0.00116022	1	5.17144	2.93631	0.000273017	1	21.9767	31.8212	6.5	0.5	0.571429	0.021	6.50145	0.500832
Ketoconazole	531	6.5	B	4.3		0.012	6.5	0.021	6.5	3				400	25	Experiment	Experiment	logPoct		Human_Fed		5.76989e-06	0.006	25272.7	0.12674		0.736406	53% (SL)	0.00242575	1.54345	550.197	19.8063	10.6833	10.5946	4.26504	0.00578793	1	1.03664	3.63631	0.00136683	1	4.38973	6.35612	6	0.240253	0.316847	0.0788193	6.00514	0.242419
Ketoconazole	531	6.5	B	4.3		0.012	6.5	0.021	6.5	3				800	25	Experiment	Experiment	logPoct		Human_Fasted		5.76989e-06	0.006	25272.7	0.12674		0.566383	79% (SL)	0.000680883	1.23757	459.083	162.664	3.70296	24.1927	3.56504	0.00116022	1	5.17144	2.93631	0.000273017	1	21.9767	31.8212	6.5	0.5	0.571429	0.021	6.50145	0.500832
Ketoconazole	531	6.5	B	4.3		0.012	6.5	0.021	6.5	3				800	25	Experiment	Experiment	logPoct		Human_Fed		5.76989e-06	0.006	25272.7	0.12674		0.541384	45% (SL)	0.00132547	3.08689	550.197	49.2894	10.6833	14.0867	4.26504	0.00578793	1	1.03664	3.63631	0.00136683	1	4.38973	6.35612	6	0.240253	0.316847	0.0788193	6.00514	0.242419
Ketoconazole	531	6.5	B	4.3		0.012	6.5	0.021	6.5	3				200	25	Experiment	Experiment	logPoct		Dog_Fasted		5.76989e-06	0.006	25272.7	0.12674		0.616944	91% (DRL)	0.000661823	0.773479	459.083	214.781	1.60873	17.9435	3.56504	0.00116022	1	5.17144	2.93631	0.000273017	1	21.9767	31.8212	7	0.759747	0.359544	0.0219649	7.00074	0.760059
Ketoconazole	531	6.5	B	4.3		0.012	6.5	0.021	6.5	3				200	25	Experiment	Experiment	logPoct		Dog_Fasted_HighGastricPH		5.76989e-06	0.006	25272.7	0.12674		0.0647761	3% (SL)	0.00029785	600.61	0.174476	490.873	1.60873	17.9435	7.45867	0.900915	1	0.0066599	6.90666	0.718364	1	0.00835231	0.0120938	7	0.759747	0.359544	0.0219649	7.00074	0.760059
Palbociclib	447.533	7.4	B	1.29		0.009	7.9				45.2	MDCK	7.4	125	16	Experiment	logPoct	Experiment		Human_Fasted		6.23464e-06	0.00683772	1756.31	9.04e-05		0.997823	82% (DRL)	0.00987728	0.223687	1056.51	2.83842	47.47	6.15655	4.58522	0.00152951	1	4.47054	3.95241	0.000356658	1	19.1716	73.2315	6.5	0.111816	0.981342	0.0623144	6.51627	0.11559
Palbociclib	447.533	7.4	B	1.29		0.009	7.9				45.2	MDCK	7.4	125	16	Experiment	logPoct	Experiment		Human_Fasted_HighGastricPH		6.23464e-06	0.00683772	1756.31	9.04e-05		0.470426	2% (SL)	0.00189343	125.601	0.541915	15.3538	47.47	6.15655	8.18415	0.858825	1	0.00796172	7.75837	0.695334	1	0.00983372	0.0375627	6.5	0.111816	0.981342	0.0623144	6.51627	0.11559
Palbociclib	447.533	7.4	B	1.29		0.009	7.9				45.2	MDCK	7.4	125	16	Experiment	logPoct	Experiment		Human_Fed		6.23464e-06	0.00683772	1756.31	9.04e-05		0.996704	64% (DRL)	0.0175043	0.557126	1266.62	1.51479	129.095	5.7314	5.28522	0.00761894	1	0.897464	4.65241	0.00178497	1	3.83072	14.6325	6	0.0382865	0.940106	0.189972	6.05242	0.0429872
Palbociclib	447.533	7.4	B	1.29		0.009	7.9				45.2	MDCK	7.4	125	16	Experiment	logPoct	Experiment		Human_Fed_HighGastricPH		6.23464e-06	0.00683772	1756.31	9.04e-05		0.820645	2% (SL)	0.00648538	62.8005	3.25149	4.16389	129.095	5.7314	8.18415	0.858825	1	0.00796172	7.75837	0.695334	1	0.00983372	0.0375627	6	0.0382865	0.940106	0.189972	6.05242	0.0429872
Posaconazole	700.8	4.6	B	5.4	171	0.0001	6.5	0.00477	6.5	3				50	1.7	Experiment	Experiment	logPoct		Human_Fed		5.0884e-06	9.87567e-05	875301	2.05547		0.659127	6% (SL)	0.00320221	25.318	189.681	13.1489	303.709	8.86179	2.70243	0.0125016	1	0.00789952	2.70046	0.0124457	1	0.007935	2.19128	6	0.961713	0.00436671	0.0235162	6	0.961714
Posaconazole	700.8	4.6	B	5.4	171	0.0001	6.5	0.00477	6.5	3				100	1.7	Experiment	Experiment	logPoct		Human_Fed		5.0884e-06	9.87567e-05	875301	2.05547		0.586887	3% (SL)	0.00241206	50.636	189.681	26.8069	303.709	13.6013	2.70243	0.0125016	1	0.00789952	2.70046	0.0124457	1	0.007935	2.19128	6	0.961713	0.00436671	0.0235162	6	0.961714
Posaconazole	700.8	4.6	B	5.4	171	0.0001	6.5	0.00477	6.5	3				200	1.7	Experiment	Experiment	logPoct		Human_Fasted		5.0884e-06	9.87567e-05	875301	2.05547		0.10526	23% (SL)	0.000184148	40.8213	156.864	315.711	12.5542	12.2466	2.00243	0.00251961	1	0.0391952	2.00046	0.00250824	1	0.039373	10.873	6.5	0.987567	0.0209644	0.00477	6.5	0.987567
Posaconazole	700.8	4.6	B	5.4	171	0.0001	6.5	0.00477	6.5	3				200	1.7	Experiment	Experiment	logPoct		Human_Fasted_HighGastricPH		5.0884e-06	9.87567e-05	875301	2.05547		0.081688	0% (SL)	0.000179771	15584.4	0.409099	323.423	12.5542	12.2466	6.00241	0.961917	1	0.000102667	6.00045	0.961752	1	0.000102684	0.0283566	6.5	0.987567	0.0209644	0.00477	6.5	0.987567
Posaconazole	700.8	4.6	B	5.4	171	0.0001	6.5	0.00477	6.5	3				200	1.7	Experiment	Experiment	logPoct		Human_Fed		5.0884e-06	9.87567e-05	875301	2.05547		0.527255	2% (SL)	0.00188919	101.272	189.681	54.138	303.709	21.5062	2.70243	0.0125016	1	0.00789952	2.70046	0.0124457	1	0.007935	2.19128	6	0.961713	0.00436671	0.0235162	6	0.961714
Posaconazole	700.8	4.6	B	5.4	171	0.0001	6.5	0.00477	6.5	3				200	1.7	Experiment	Experiment	logPoct		Human_Fed_HighGastricPH		5.0884e-06	9.87567e-05	875301	2.05547		0.51964	0% (SL)	0.00187098	7792.21	2.4546	54.6655	303.709	21.5062	6.00241	0.961917	1	0.000102667	6.00045	0.961752	1	0.000102684	0.0283566	6	0.961713	0.00436671	0.0235162	6	0.961714
Posaconazole	700.8	4.6	B	5.4	171	0.0001	6.5	0.00477	6.5	3				400	1.7	Experiment	Experiment	logPoct		Human_Fasted		5.0884e-06	9.87567e-05	875301	2.05547		0.0730659	17% (SL)	0.000130031	81.6427	156.864	639.06	12.5542	17.4886	2.00243	0.00251961	1	0.0391952	2.00046	0.00250824	1	0.039373	10.873	6.5	0.987567	0.0209644	0.00477	6.5	0.987567
Posaconazole	700.8	4.6	B	5.4	171	0.0001	6.5	0.00477	6.5	3				400	1.7	Experiment	Experiment	logPoct		Human_Fasted_HighGastricPH		5.0884e-06	9.87567e-05	875301	2.05547		0.0610901	0% (SL)	0.000128466	31168.9	0.409099	646.867	12.5542	17.4886	6.00241	0.961917	1	0.000102667	6.00045	0.961752	1	0.000102684	0.0283566	6.5	0.987567	0.0209644	0.00477	6.5	0.987567
Posaconazole	700.8	4.6	B	5.4	171	0.0001	6.5	0.00477	6.5	3				400	1.7	Experiment	Experiment	logPoct		Human_Fed		5.0884e-06	9.87567e-05	875301	2.05547		0.459895	1% (SL)	0.00144233	202.544	189.681	108.808	303.709	32.9895	2.70243	0.0125016	1	0.00789952	2.70046	0.0124457	1	0.007935	2.19128	6	0.961713	0.00436671	0.0235162	6	0.961714
Posaconazole	700.8	4.6	B	5.4	171	0.0001	6.5	0.00477	6.5	3				800	1.7	Experiment	Experiment	logPoct		Human_Fed		5.0884e-06	9.87567e-05	875301	2.05547		0.373163	1% (SL)	0.00101968	405.088	189.681	218.152	303.709	46.7464	2.70243	0.0125016	1	0.00789952	2.70046	0.0124457	1	0.007935	2.19128	6	0.961713	0.00436671	0.0235162	6	0.961714
Posaconazole	700.8	4.6	B	5.4	171	0.0001	6.5	0.00477	6.5	3				1200	1.7	Experiment	Experiment	logPoct		Human_Fed		5.0884e-06	9.87567e-05	875301	2.05547		0.315204	1% (SL)	0.000794912	607.632	189.681	327.496	303.709	54.6995	2.70243	0.0125016	1	0.00789952	2.70046	0.0124457	1	0.007935	2.19128	6	0.961713	0.00436671	0.0235162	6	0.961714
Posaconazole	700.8	4.6	B	5.4	171	0.0001	6.5	0.00477	6.5	3				100	1.7	Experiment	Experiment	logPoct		Dog_Fasted		5.0884e-06	9.87567e-05	875301	2.05547		0.0733712	26% (SL)	0.000195978	51.0267	156.864	672.455	31.6313	15.8261	2.00243	0.00251961	1	0.0391952	2.00046	0.00250824	1	0.039373	10.873	7	0.996035	0.0125892	0.00787579	7	0.996035
Posaconazole	700.8	4.6	B	5.4	171	0.0001	6.5	0.00477	6.5	3				100	1.7	Experiment	Experiment	logPoct		Dog_Fed		5.0884e-06	9.87567e-05	875301	2.05547		0.368648	24% (SL)	0.00146738	10.2053	2823.55	145.337	212.313	25.6129	2.00243	0.00251961	1	0.0391952	2.00046	0.00250824	1	0.039373	10.873	6	0.961713	0.00364158	0.0281989	6	0.961714
Posaconazole	700.8	4.6	B	5.4	171	0.0001	6.5	0.00477	6.5	3				400	1.7	Experiment	Experiment	logPoct		Dog_Fed		5.0884e-06	9.87567e-05	875301	2.05547		0.162263	15% (SL)	0.000531063	40.8213	2823.55	623.048	212.313	39.7172	2.00243	0.00251961	1	0.0391952	2.00046	0.00250824	1	0.039373	10.873	6	0.961713	0.00364158	0.0281989	6	0.961714
Posaconazole	700.8	4.6	B	5.4	171	0.0001	6.5	0.00477	6.5	3				800	1.7	Experiment	Experiment	logPoct		Dog_Fed		5.0884e-06	9.87567e-05	875301	2.05547		0.096028	13% (SL)	0.000289918	81.6427	2823.55	1261.17	212.313	43.8836	2.00243	0.00251961	1	0.0391952	2.00046	0.00250824	1	0.039373	10.873	6	0.961713	0.00364158	0.0281989	6	0.961714
Posaconazole	700.8	4.6	B	5.4	171	0.0001	6.5	0.00477	6.5	3				1200	1.7	Experiment	Experiment	logPoct		Dog_Fed		5.0884e-06	9.87567e-05	875301	2.05547		0.0688817	12% (SL)	0.000199531	122.464	2823.55	1899.42	212.313	45.4845	2.00243	0.00251961	1	0.0391952	2.00046	0.00250824	1	0.039373	10.873	6	0.961713	0.00364158	0.0281989	6	0.961714
[truncated: 14 more columns]
